# Supplementary material for: Circulating N-lactoyl-amino acids and N-formyl-methionine reflect mitochondrial dysfunction and predict mortality in septic shock
Source: Metabolomics. 2024 Mar 6;20(2):36. doi: 10.1007/s11306-024-02089-z (PMC10917846; doi:10.1007/s11306-024-02089-z)
Supplement: Supplementary file 4 — Supplementary file4 (XLSX 19 KB) [file 11306_2024_2089_MOESM4_ESM.xlsx]

## Sheet: SupplementalTable2
Supplemental Table 2. Septic Shock vs. Ambulatory Controls (Adjusted for Age & Sex)
Metabolite	Log2 Fold Change	P-value	Padj
N-Acetylputrescine	1.5612	2.9671e-15	5.22209e-13
2-Hydroxy-4-(Methylthio)Butanoate	1.36873	9.00419e-12	7.92369e-10
1-Pentofuranosyl-2,4(1H,3H)-pyrimidinedione	-1.50767	1.53083e-11	8.98086e-10
4-Coumarate	1.77131	7.17551e-11	3.15722e-09
N-Acetylalanine	0.834069	1.40578e-10	4.94834e-09
Lactoyl.Phenylalanine	1.73519	1.84394e-10	5.07772e-09
Phenylacetate	1.6785	2.01955e-10	5.07772e-09
3-(2-Hydroxyphenyl)Propanoate	1.80833	4.36042e-10	8.17307e-09
3-Methoxy-4-Hydroxymandelate	2.06044	4.53263e-10	8.17307e-09
4-Hydroxyphenyllactic acid	1.54218	4.64379e-10	8.17307e-09
5-Methylcytosine	0.953724	1.49708e-09	2.39534e-08
Pyrrole-2-Carboxylate	-1.18499	1.99525e-09	2.92637e-08
4-Acetamidobutanoic acid	1.69143	2.96832e-09	4.01865e-08
N-Formyl-L-Methionine	0.841996	5.36471e-09	6.74421e-08
Cystathionine	2.13345	2.38897e-08	2.80306e-07
O-Acetylserine/N-Acetylserine	0.730133	3.99041e-08	4.38945e-07
N-Acetylphenylalanine	1.32728	6.48438e-08	6.71324e-07
Kynurenate	1.85825	8.60132e-08	8.41018e-07
Lactoyl.Tyrosine	1.32728	1.60237e-07	1.4843e-06
Formiminoglutamic Acid	1.67588	1.96879e-07	1.73254e-06
Uridine	-1.05349	2.07958e-07	1.74289e-06
Kynurenine	0.758425	2.45409e-07	1.96327e-06
Ribitol/Xylitol/Arabitol	0.890404	2.71462e-07	2.00243e-06
N,N-dimethylarginine	0.67092	2.73058e-07	2.00243e-06
Hydroxyindole acetic acid	0.765346	3.54828e-07	2.49799e-06
1-Aminocyclopropanecarboxylate	0.712559	3.99106e-07	2.70164e-06
2-Hydroxybutyrate	0.734567	4.62289e-07	3.01344e-06
Lyxose/Ribose(2)/Arabinose/Xylose	1.38795	4.9776e-07	3.12878e-06
Glucose	0.500208	6.69827e-07	4.06516e-06
Gluconate	1.1201	8.38145e-07	4.91712e-06
Ureidopropionate	1.13198	1.44676e-06	8.21388e-06
Indole-3-Acetamide	0.95575	1.75289e-06	9.64092e-06
Serine	-0.567419	2.52083e-06	1.34444e-05
Lactate	0.63181	2.63009e-06	1.36146e-05
Erythritol	1.09437	2.80906e-06	1.41256e-05
N-Acetylcysteine	1.22269	3.44157e-06	1.68255e-05
Hexose	0.903083	6.83329e-06	3.25043e-05
Nicotinamide	-1.21987	8.27522e-06	3.75534e-05
3-Aminosalicylic acid/3-hydroxyanthranilate	1.21441	8.3215e-06	3.75534e-05
Tryptophan	-0.686328	1.09888e-05	4.83505e-05
Acetyl-L-methionine	0.91631	1.23107e-05	5.28461e-05
N-Acetylgalactosamine/N-Acetylmannosamine/N-Acetylglucosamine	0.50162	1.66784e-05	6.98906e-05
Hexose(4)	0.41928	1.77425e-05	7.26203e-05
N6,N6,N6-Trimethyl-L-lysine	0.639115	5.07389e-05	0.000202955
Phosphorylcholine	-0.918916	6.96248e-05	0.00027231
Cortisol	1.16376	9.20087e-05	0.000352033
Hexose(2)	0.777947	0.000119768	0.000448495
Lactoyl.Leucine	0.841666	0.000133784	0.000481226
Glyoxylate	-0.953383	0.000133978	0.000481226
Lactoyl.Valine	0.759517	0.000153305	0.000539635
Valine	-0.464891	0.000184953	0.00063827
Chenodeoxycholate/Deoxycholate	-1.19114	0.000199038	0.000673666
Phenylalanine	0.367961	0.000262022	0.000870111
Arginine	-0.487105	0.000292252	0.000952523
5-Hydroxylysine	0.597935	0.000425509	0.00136163
N-Methyl-2-pyridone-5-carboxamide	0.890456	0.00043715	0.0013739
3-Methyl-2-Oxovalerate/Ketoleucine	-0.526345	0.000486559	0.00150236
Pipecolate	-1.05301	0.000545856	0.00165639
Riboflavin	1.10375	0.000621138	0.00185289
N-Acetylmethionine	0.847565	0.000707753	0.00207607
Threonine/Allothreonine/Homoserine	-0.37999	0.000763032	0.00220154
Biotin	1.07256	0.000917449	0.00260437
Creatinine	0.574268	0.00132241	0.00369436
N-Acetyltryptophan	2.79159	0.0014732	0.0040513
N-Acetylneuraminate	0.486937	0.00154878	0.00419363
Paraxanthine/Theophylline/Theobromine	-1.50688	0.00215353	0.00574275
1-Methyl-L-Histidine	0.544553	0.00230129	0.00604517
Caprylate	0.492774	0.00243875	0.00631207
3-Aminophenol/2-aminophenol	0.641296	0.00264424	0.00674472
Sarcosine	-0.394765	0.00271529	0.00682702
4-Imidazoleacetate	0.37412	0.0029369	0.0072802
2-Hydroxypyridine/3-hydroxypyridine	-1.31117	0.00306236	0.00748576
Taurine	-0.490926	0.00336418	0.00811089
Pseudouridine	0.501196	0.00471847	0.0112223
Xanthosine	0.761342	0.00625708	0.0146833
N-Methylaspartate/Glutamate	-0.461964	0.00721639	0.0167116
Trigonelline	-1.20154	0.00776971	0.0177593
Deoxycarnitine	0.396768	0.00828088	0.0186851
Theophylline/Paraxanthine/Theobromine	-1.28353	0.0094137	0.0209723
Inosine	0.547576	0.010172	0.0223784
Citrulline	-0.494142	0.0114996	0.0249867
Leucine	-0.327559	0.0135346	0.0290498
2-Ketobutyrate	0.340304	0.0147925	0.0313673
Creatine	0.652899	0.0158097	0.0328367
Hexosamine	0.300038	0.0158586	0.0328367
Lysine	-0.299119	0.024914	0.0509869
Glycocholate	1.04442	0.0256983	0.0519874
X3.OH.C8.0	0.555228	0.0294379	0.0588757
Isoleucine	-0.327751	0.0374572	0.0740726
Pantothenate	0.472052	0.0451104	0.0882158
Malate	0.319169	0.0462913	0.0895305
C2.0.carnitine	0.35268	0.0473945	0.0906677
N-Acetylasparagine	0.290368	0.0501334	0.0948762
3-Hydroxybutyrate/3-Hydroxyisobutyrate	0.686105	0.052922	0.0990879
Decanoate	0.305454	0.0544856	0.100942
Quinate	-0.617197	0.0630978	0.115679
Adenine	0.317954	0.0642165	0.116517
5-Hydroxy-DL-tryptophan	-0.30729	0.0786672	0.139117
Lauroylcarnitine	-0.424596	0.0790107	0.139117
5-Aminolevulinate/Trans-4-Hydroxy-L-Proline/Cis-4-Hydroxy-D-Proline	0.340914	0.0790436	0.139117
Orotate	0.457736	0.0833936	0.14532
Heptanoate	-0.183551	0.0852996	0.147184
C16.0.Carnitine	-0.27371	0.0930823	0.159053
C4.0.carnitine	0.302312	0.0948679	0.160546
Acetoacetate	0.57804	0.0984763	0.165065
C5.0.carnitine	-0.314481	0.103005	0.171027
Acetyl-L-carnitine	0.220402	0.110924	0.182455
Argininosuccinic acid	0.441363	0.116256	0.187647
Pyroglutamate/Oxoproline	0.144976	0.117123	0.187647
Glycerate	-0.156441	0.117279	0.187647
L-Carnitine	-0.262267	0.120586	0.190417
L-Cystine	-0.328889	0.121174	0.190417
Hydroxyproline	0.298185	0.129441	0.201607
Aspartate	-0.11426	0.134028	0.205208
Uracil	0.27345	0.134085	0.205208
Glutarate/Monoethylmalonate	0.172333	0.137243	0.208231
Xanthurenic acid	0.413705	0.140627	0.211542
Tyrosine	0.16874	0.143271	0.213693
N-Formylglycine	0.231486	0.146943	0.217328
Caffeine	-0.894719	0.152454	0.223599
1-Methylnicotinamide	0.393089	0.156838	0.228129
Butyrylcarnitine	0.249012	0.167512	0.241657
X3.OH.C10.0	0.326387	0.176519	0.25258
Propionylcarnitine	-0.240644	0.177992	0.252634
4-Pyridoxate	0.457111	0.188137	0.263686
X3.OH.C12.0.carnitine	0.232064	0.188775	0.263686
Gamma-GlutamylThreonine	-0.0785933	0.198891	0.273552
Alanine	-0.146433	0.198947	0.273552
Aminobutyrate/Aminoisobutyrate_03	-0.247213	0.209212	0.285437
Pyruvate	0.196021	0.230585	0.311841
Diethanolamine	0.246225	0.232109	0.311841
4-Hydroxyphenylacetate/Mandelate(1)	0.433898	0.271958	0.362611
Urocanate	-0.270982	0.281914	0.373059
N-Alpha-Acetyllysine	0.383878	0.29169	0.378234
Ornithine	0.16255	0.292313	0.378234
Glycine	-0.11894	0.294014	0.378234
Indole-3-Acetate	-0.213176	0.294421	0.378234
Dihydroorotate	0.23747	0.301772	0.382293
Aminobutyrate/Aminoisobutyrate_02	-0.145216	0.301924	0.382293
Benzoate	0.241162	0.315198	0.393726
Guanosine	-0.266031	0.315428	0.393726
Dihydrouracil	-0.225837	0.327113	0.405435
X3.OH.C14.0.carnitine	-0.163832	0.336185	0.413766
5-Hydroxyindoleacetate	-0.279578	0.350506	0.428396
Allantoin	0.176218	0.356705	0.432966
Hypoxanthine	-0.279408	0.363133	0.437749
L-Tyrosine	0.0899032	0.383435	0.45773
Cholate	-0.192597	0.384909	0.45773
Cystine	0.180708	0.422283	0.494869
Nonanoate	0.0639427	0.422828	0.494869
C3.0.carnitine	-0.14149	0.424575	0.494869
Xanthine	0.194264	0.459206	0.531712
N-Acetylglycine	-0.111437	0.489242	0.560927
5-Hydroxytryptophan	-0.108535	0.490811	0.560927
Aminobutyrate/Aminoisobutyrate_01	0.0758695	0.499237	0.566875
Hydroxybenzoate/Salicylate(1)	-0.416219	0.529375	0.597244
Hexanoate/Trans-Cyclohexanediol	0.0551924	0.536066	0.600941
Gluconolacton	-0.111478	0.590936	0.658258
Glutamine	-0.0546647	0.607321	0.672255
C14.0.carnitine	-0.101995	0.614433	0.675877
Phenylpyruvate	0.094761	0.625344	0.683606
X3.OH.C12.0	0.104414	0.644222	0.699896
Phenethylamine	-0.150053	0.656151	0.708483
Histidine	0.0501347	0.693862	0.744632
Betaine	0.0366616	0.736161	0.785239
Cytosine	0.0804134	0.772234	0.818754
10-Hydroxydecanoate	-0.0464244	0.780983	0.823072
2-Deoxy-D-Glucose	-0.0829466	0.786868	0.824338
Omega-Hydroxydodecanoate/5-hydroxydodecanoic acid/3-hydroxydodecanoic acid	0.0476212	0.810803	0.844387
Methionine	0.0323952	0.818441	0.847327
Asparagine	-0.026587	0.837302	0.861785
Phenol	0.117437	0.84585	0.865521
X3.OH.C16.0.carnitine	-0.587709	0.868115	0.883169
Proline	0.0141035	0.877939	0.88803
Hippurate	0.0481945	0.909566	0.914763
Niacin	-0.0129152	0.927617	0.927617
