# Supplementary material for: Circulating N-lactoyl-amino acids and N-formyl-methionine reflect mitochondrial dysfunction and predict mortality in septic shock
Source: Metabolomics. 2024 Mar 6;20(2):36. doi: 10.1007/s11306-024-02089-z (PMC10917846; doi:10.1007/s11306-024-02089-z)
Supplement: Supplementary file 5 — Supplementary file5 (XLSX 18 KB) [file 11306_2024_2089_MOESM5_ESM.xlsx]

## Sheet: SupplementalTable3
Supplemental Table 3. Septic Shock vs. Bacteremia without Sepsis (Adjusted for Age & Sex)
Metabolite	Log2 Fold Change	P-value	Padj
3-Methoxy-4-Hydroxymandelate	1.73994	5.77668e-07	0.00010167
5-Methylcytosine	0.907046	2.48422e-06	0.000218611
Lactoyl.Tyrosine	1.26526	5.62994e-06	0.000267481
Phenylacetate	1.37515	6.07911e-06	0.000267481
4-Coumarate	1.40936	8.49987e-06	0.000284359
4-Hydroxyphenyllactic acid	1.24074	1.2524e-05	0.000284359
X3.OH.C12.0	1.22493	1.30753e-05	0.000284359
N-Acetylputrescine	0.884462	1.32015e-05	0.000284359
Kynurenate	1.62337	1.45411e-05	0.000284359
N-Formyl-L-Methionine	0.687846	1.79941e-05	0.000298322
1-Pentofuranosyl-2,4(1H,3H)-pyrimidinedione	-1.05697	1.93701e-05	0.000298322
X3.OH.C10.0	1.25257	2.03402e-05	0.000298322
Lactoyl.Phenylalanine	1.27597	2.57377e-05	0.000348449
Lactate	0.598345	2.98141e-05	0.000374805
X3.OH.C8.0	1.24536	3.23231e-05	0.000379258
Hexose(2)	0.953202	6.81391e-05	0.00074953
X3.OH.C12.0.carnitine	0.796716	0.000145616	0.00150756
Omega-Hydroxydodecanoate/5-hydroxydodecanoic acid/3-hydroxydodecanoic acid	0.8729	0.000190862	0.0018662
Malate	0.669	0.000222483	0.0020609
Lactoyl.Valine	0.818137	0.000244246	0.00214937
N-Acetylcysteine	1.13484	0.000284145	0.00238141
Hexose	0.831927	0.000366055	0.00292844
Pyrrole-2-Carboxylate	-0.720575	0.000390369	0.00298717
Lactoyl.Leucine	0.826243	0.000542291	0.0039768
3-Aminosalicylic acid/3-hydroxyanthranilate	1.055	0.000659681	0.00464415
N,N-dimethylarginine	0.482689	0.000692623	0.00468853
N-Acetylalanine	0.438683	0.00109044	0.00710807
Uridine	-0.655387	0.00140637	0.00884007
4-Acetamidobutanoic acid	0.926812	0.00166786	0.0100844
Gluconolacton	-0.814387	0.00171892	0.0100844
Decanoate	0.578573	0.00213241	0.0121066
Dihydrouracil	0.743733	0.00254475	0.0139961
Glyoxylate	-0.812201	0.00265648	0.0141679
Valine	-0.400316	0.00291386	0.0150835
N-Acetyltryptophan	2.77365	0.00334979	0.0168369
Hydroxyindole acetic acid	0.462958	0.00344391	0.0168369
Tryptophan	-0.487269	0.0042607	0.0202671
Ribitol/Xylitol/Arabitol	0.505999	0.00450704	0.0208747
Kynurenine	0.419552	0.00543145	0.0245112
Ureidopropionate	0.652996	0.00573769	0.0252458
Histidine	0.41496	0.00624917	0.0268257
N-Methyl-2-pyridone-5-carboxamide	0.811662	0.00677295	0.0283076
Cortisol	0.846825	0.00691606	0.0283076
L-Cystine	-0.599324	0.00805384	0.0322154
Serine	-0.336486	0.00835634	0.0326826
1-Methylnicotinamide	0.831229	0.0112706	0.0425476
Isoleucine	-0.43498	0.0115738	0.0425476
Erythritol	0.681298	0.0116039	0.0425476
Allantoin	0.576703	0.0135098	0.0470471
2-Hydroxy-4-(Methylthio)Butanoate	0.559079	0.0136279	0.0470471
Leucine	-0.363367	0.013633	0.0470471
Adenine	0.479381	0.0145756	0.0493327
Uracil	0.470381	0.0159741	0.0530461
N-Acetylphenylalanine	0.659	0.0188623	0.0614771
Creatinine	0.456954	0.0202417	0.0647736
N-Acetylglycine	-0.446651	0.0220243	0.0692193
Pipecolate	-0.757397	0.0227749	0.0700059
Urocanate	0.680004	0.0230701	0.0700059
X3.OH.C16.0.carnitine	8.65522	0.0240585	0.0706669
1-Methyl-L-Histidine	0.474939	0.0244081	0.0706669
Glucose	0.209938	0.0246757	0.0706669
Creatine	0.697582	0.024894	0.0706669
Argininosuccinic acid	0.695319	0.0253785	0.0708986
Hippurate	1.0489	0.0267245	0.0734178
Xanthurenic acid	0.709817	0.0271145	0.0734178
Alanine	0.306412	0.0282134	0.0752356
Propionylcarnitine	-0.415098	0.0287679	0.0755694
Gluconate	0.539724	0.029452	0.0762288
Xanthosine	0.591007	0.0318374	0.0812085
Biotin	0.729038	0.0346476	0.087114
3-Methyl-2-Oxovalerate/Ketoleucine	-0.339553	0.0358144	0.0887794
Phenylpyruvate	-0.500509	0.0382606	0.093526
3-(2-Hydroxyphenyl)Propanoate	0.619645	0.0404792	0.0964959
5-Aminolevulinate/Trans-4-Hydroxy-L-Proline/Cis-4-Hydroxy-D-Proline	0.51359	0.0405721	0.0964959
O-Acetylserine/N-Acetylserine	0.267262	0.0418815	0.098282
Guanosine	-0.627688	0.0436264	0.10103
Arginine	-0.299127	0.0485582	0.11099
2-Hydroxybutyrate	0.284924	0.0492375	0.1111
Formiminoglutamic Acid	0.669597	0.0503124	0.112088
C14.0.carnitine	0.443494	0.0523173	0.115098
C2.0.carnitine	0.401272	0.0550921	0.119706
Pantothenate	0.461412	0.0559002	0.119981
L-Carnitine	-0.35442	0.0566542	0.120134
Phenol	1.21849	0.0587749	0.12207
Caprylate	0.376982	0.0589542	0.12207
Orotate	0.548532	0.0596733	0.122122
Hydroxyproline	0.464478	0.0674022	0.136354
1-Aminocyclopropanecarboxylate	0.241781	0.0719293	0.143859
Deoxycarnitine	0.294123	0.0811603	0.160497
Tyrosine	0.258146	0.0822054	0.160757
Aminobutyrate/Aminoisobutyrate_02	-0.266119	0.0894825	0.173065
N6,N6,N6-Trimethyl-L-lysine	0.27441	0.0959305	0.183519
4-Imidazoleacetate	0.223933	0.101101	0.190235
Cystathionine	0.630355	0.101603	0.190235
Gamma-GlutamylThreonine	-0.105465	0.108928	0.198487
10-Hydroxydecanoate	0.306191	0.109218	0.198487
Sarcosine	-0.216809	0.109394	0.198487
C3.0.carnitine	-0.289722	0.129072	0.231802
Taurine	0.249489	0.135068	0.24012
Cytosine	0.487756	0.13743	0.241877
3-Hydroxybutyrate/3-Hydroxyisobutyrate	0.532939	0.140309	0.244499
N-Methylaspartate/Glutamate	-0.263808	0.145114	0.250393
N-Alpha-Acetyllysine	0.613589	0.149576	0.255586
Xanthine	0.380561	0.154983	0.262279
Acetyl-L-methionine	0.30632	0.160458	0.268208
N-Acetylasparagine	0.212772	0.162187	0.268208
Acetyl-L-carnitine	0.22223	0.163058	0.268208
Phosphorylcholine	-0.312836	0.166997	0.272143
Hydroxybenzoate/Salicylate(1)	0.976184	0.175769	0.28381
5-Hydroxyindoleacetate	0.388769	0.189666	0.303104
X3.OH.C14.0.carnitine	0.242658	0.191162	0.303104
2-Hydroxypyridine/3-hydroxypyridine	-0.511855	0.201522	0.316677
Niacin	-0.195082	0.21936	0.341657
Glycerate	-0.126727	0.236432	0.358606
Asparagine	0.17739	0.236813	0.358606
Diethanolamine	0.258074	0.237504	0.358606
Aminobutyrate/Aminoisobutyrate_03	-0.265513	0.238392	0.358606
C5.0.carnitine	-0.246755	0.240956	0.359391
Glutamine	0.13306	0.277907	0.411022
Ornithine	-0.170294	0.284385	0.417098
2-Deoxy-D-Glucose	0.363982	0.29087	0.423084
Lyxose/Ribose(2)/Arabinose/Xylose	0.302033	0.303812	0.438286
Acetoacetate	0.386871	0.323517	0.460978
4-Hydroxyphenylacetate/Mandelate(1)	0.391097	0.32478	0.460978
L-Tyrosine	0.124579	0.32886	0.463036
Pseudouridine	0.201877	0.341872	0.477535
Hexosamine	-0.111346	0.345942	0.479416
Threonine/Allothreonine/Homoserine	-0.114147	0.362072	0.497849
4-Pyridoxate	-0.351765	0.366477	0.5
N-Acetylmethionine	0.234219	0.389628	0.525617
Glycine	0.113959	0.391226	0.525617
Dihydroorotate	-0.19205	0.411793	0.549058
Cystine	-0.1871	0.44668	0.591095
C16.0.Carnitine	0.139147	0.453925	0.5962
N-Acetylneuraminate	-0.118136	0.468944	0.610857
Pyroglutamate/Oxoproline	0.0746837	0.472026	0.610857
Aspartate	-0.0517333	0.480874	0.617765
Hexose(4)	0.0607097	0.491183	0.6192
2-Ketobutyrate	-0.111008	0.492576	0.6192
N-Acetylgalactosamine/N-Acetylmannosamine/N-Acetylglucosamine	0.0807	0.495494	0.6192
Glutarate/Monoethylmalonate	-0.0784791	0.496063	0.6192
Paraxanthine/Theophylline/Theobromine	-0.360304	0.500061	0.619794
Lauroylcarnitine	0.166313	0.507836	0.623444
Caffeine	-0.43369	0.512335	0.623444
Glycocholate	-0.33102	0.521397	0.623444
Betaine	0.0768965	0.523488	0.623444
Nonanoate	-0.0520226	0.526534	0.623444
Hexanoate/Trans-Cyclohexanediol	0.0615264	0.526671	0.623444
Riboflavin	0.201261	0.527802	0.623444
Theophylline/Paraxanthine/Theobromine	-0.324859	0.541634	0.635518
Indole-3-Acetamide	0.114362	0.56098	0.653857
Hypoxanthine	-0.172346	0.611845	0.708453
Aminobutyrate/Aminoisobutyrate_01	-0.066693	0.64843	0.745907
Cholate	-0.112565	0.65813	0.752149
Chenodeoxycholate/Deoxycholate	-0.163043	0.675479	0.766995
Nicotinamide	0.112976	0.687239	0.775346
5-Hydroxytryptophan	0.0683557	0.69587	0.779972
Butyrylcarnitine	-0.0784112	0.700202	0.779972
5-Hydroxylysine	0.0727443	0.721693	0.798604
Proline	0.0396345	0.726004	0.798604
3-Aminophenol/2-aminophenol	0.065391	0.779618	0.851448
Lysine	-0.0414758	0.786826	0.851448
Inosine	-0.0590465	0.788557	0.851448
Trigonelline	0.123956	0.81973	0.87971
Citrulline	0.0407778	0.851833	0.908622
C4.0.carnitine	0.0318379	0.877717	0.923387
Quinate	-0.0495003	0.878393	0.923387
Phenethylamine	0.0445692	0.886305	0.923387
Benzoate	0.0365673	0.886661	0.923387
Heptanoate	-0.0129429	0.913395	0.944017
Pyruvate	-0.016215	0.926833	0.944017
Phenylalanine	-0.0111083	0.927381	0.944017
5-Hydroxy-DL-tryptophan	-0.0160857	0.93146	0.944017
N-Formylglycine	0.0149931	0.93329	0.944017
Methionine	-0.00234797	0.988952	0.991467
Indole-3-Acetate	0.00246377	0.991467	0.991467
