# Supplementary material for: Circulating N-lactoyl-amino acids and N-formyl-methionine reflect mitochondrial dysfunction and predict mortality in septic shock
Source: Metabolomics. 2024 Mar 6;20(2):36. doi: 10.1007/s11306-024-02089-z (PMC10917846; doi:10.1007/s11306-024-02089-z)
Supplement: Supplementary file 6 — Supplementary file6 (XLSX 18 KB) [file 11306_2024_2089_MOESM6_ESM.xlsx]

## Sheet: SupplementalTable4
Supplemental Table 4. Septic Shock vs. Cardiogenic Shock (Adjusted for Age & Sex)
Metabolite	Log2 Fold Change	P-value	Padj
Tryptophan	-0.763231	4.05768e-06	0.000714152
N-Acetylputrescine	0.705921	4.842e-05	0.00426096
N-Acetylalanine	0.454005	0.000353831	0.0207581
Lactoyl.Phenylalanine	0.83199	0.000628968	0.0247727
3-Methoxy-4-Hydroxymandelate	1.09164	0.000703769	0.0247727
N-Methylaspartate/Glutamate	-0.630892	0.00122625	0.0325712
1-Aminocyclopropanecarboxylate	0.419937	0.00129545	0.0325712
Lactate	0.442655	0.001543	0.0335664
N-Acetylcysteine	0.833097	0.00171646	0.0335664
Acetyl-L-methionine	0.810698	0.00238553	0.0404459
5-Methylcytosine	0.463155	0.00252787	0.0404459
N-Formyl-L-Methionine	0.454807	0.00285576	0.0418844
5-Hydroxylysine	0.58451	0.00347571	0.0470558
Kynurenate	1.02598	0.00377237	0.047424
Gluconate	0.7336	0.00428728	0.0503041
Serine	-0.351757	0.00467271	0.0513998
Hydroxybenzoate/Salicylate(1)	-2.06757	0.00593346	0.0614287
Ureidopropionate	0.634551	0.00657334	0.0642727
Cystathionine	1.02828	0.00730999	0.0677136
Dihydroorotate	-0.665437	0.00856882	0.0696988
2-Hydroxy-4-(Methylthio)Butanoate	0.578809	0.00861503	0.0696988
Lactoyl.Tyrosine	0.625963	0.00886904	0.0696988
3-(2-Hydroxyphenyl)Propanoate	0.679939	0.00910836	0.0696988
Aminobutyrate/Aminoisobutyrate_01	-0.32462	0.0106434	0.0768059
Pyrrole-2-Carboxylate	-0.531919	0.0118105	0.0768059
4-Acetamidobutanoic acid	0.71198	0.0120684	0.0768059
Urocanate	0.708642	0.012491	0.0768059
Ribitol/Xylitol/Arabitol	0.430937	0.012645	0.0768059
Uridine	-0.540137	0.012935	0.0768059
2-Hydroxybutyrate	0.37282	0.0130919	0.0768059
Phenol	-1.66265	0.0188382	0.101189
O-Acetylserine/N-Acetylserine	0.327289	0.0188604	0.101189
Phenylacetate	0.635167	0.018973	0.101189
Lyxose/Ribose(2)/Arabinose/Xylose	0.680416	0.020106	0.104078
4-Hydroxyphenyllactic acid	0.586496	0.0227433	0.114366
Indole-3-Acetamide	0.453648	0.025699	0.125639
4-Coumarate	0.596439	0.0267887	0.127427
Biotin	0.804571	0.0275482	0.127592
N-Acetylphenylalanine	0.574749	0.0289428	0.130614
N-Acetylmethionine	0.644256	0.0308852	0.135895
Hydroxyproline	0.459216	0.034906	0.149841
X3.OH.C10.0	0.595702	0.0393635	0.164952
Lactoyl.Valine	0.384954	0.0430536	0.175867
C3.0.carnitine	-0.41566	0.0439666	0.175867
Niacin	0.346436	0.0477884	0.183238
3-Hydroxybutyrate/3-Hydroxyisobutyrate	0.721462	0.0478918	0.183238
X3.OH.C12.0	0.546428	0.0493283	0.184719
Citrulline	-0.413253	0.0506793	0.185824
Hypoxanthine	-0.612209	0.0551019	0.197917
Hexose	0.362865	0.0579193	0.201527
Hexose(2)	0.403541	0.0592509	0.201527
3-Methyl-2-Oxovalerate/Ketoleucine	-0.307464	0.0600803	0.201527
Pyroglutamate/Oxoproline	0.188874	0.0623097	0.201527
Propionylcarnitine	-0.385534	0.0624083	0.201527
N,N-dimethylarginine	0.255447	0.062977	0.201527
Argininosuccinic acid	0.533258	0.0641937	0.201752
Sarcosine	-0.254072	0.0658626	0.202394
Phenylalanine	0.194409	0.0666979	0.202394
C16.0.Carnitine	-0.318661	0.0703958	0.209994
5-Hydroxy-DL-tryptophan	-0.33484	0.0741237	0.21453
Lactoyl.Leucine	0.369796	0.0743541	0.21453
Benzoate	-0.502568	0.0780027	0.221427
Omega-Hydroxydodecanoate/5-hydroxydodecanoic acid/3-hydroxydodecanoic acid	0.413769	0.0812	0.223807
X3.OH.C8.0	0.516717	0.0813845	0.223807
N6,N6,N6-Trimethyl-L-lysine	0.286662	0.0859844	0.232819
Histidine	0.243984	0.0882018	0.235205
5-Aminolevulinate/Trans-4-Hydroxy-L-Proline/Cis-4-Hydroxy-D-Proline	0.359369	0.0935238	0.241836
L-Carnitine	-0.318584	0.0939459	0.241836
Adenine	0.313611	0.0948105	0.241836
Xanthurenic acid	0.530414	0.0966866	0.243098
N-Acetylgalactosamine/N-Acetylmannosamine/N-Acetylglucosamine	0.189615	0.098281	0.243626
1-Pentofuranosyl-2,4(1H,3H)-pyrimidinedione	-0.370295	0.099963	0.244354
Pipecolate	-0.554136	0.102239	0.244554
Hexose(4)	0.156889	0.102824	0.244554
Chenodeoxycholate/Deoxycholate	-0.56134	0.109216	0.256294
Cortisol	0.461372	0.115154	0.266673
Pantothenate	0.324834	0.125839	0.279558
Erythritol	0.365985	0.128237	0.279558
Indole-3-Acetate	-0.340375	0.128327	0.279558
N-Acetylneuraminate	0.265672	0.128608	0.279558
Hippurate	-0.651378	0.130373	0.279558
Threonine/Allothreonine/Homoserine	-0.185268	0.131165	0.279558
Kynurenine	0.225796	0.131837	0.279558
Betaine	0.173961	0.14286	0.299325
Pyruvate	0.247345	0.157918	0.326984
Valine	-0.186457	0.16671	0.341173
Hydroxyindole acetic acid	0.207483	0.181266	0.366699
Decanoate	0.216264	0.184465	0.368931
Creatine	0.380066	0.214753	0.422746
4-Hydroxyphenylacetate/Mandelate(1)	-0.443656	0.217144	0.422746
3-Aminosalicylic acid/3-hydroxyanthranilate	0.300777	0.221624	0.422746
Isoleucine	-0.200847	0.221934	0.422746
Heptanoate	0.142984	0.223915	0.422746
X3.OH.C14.0.carnitine	-0.215983	0.225785	0.422746
4-Imidazoleacetate	-0.183633	0.23036	0.426772
Cytosine	0.371654	0.247117	0.45198
Formiminoglutamic Acid	0.387067	0.249103	0.45198
Acetoacetate	0.414462	0.256654	0.46093
Guanosine	-0.315695	0.264281	0.469833
Glucose	0.100146	0.274205	0.482602
Xanthine	-0.318079	0.277513	0.483586
Lauroylcarnitine	-0.255528	0.288858	0.498422
Ornithine	0.175686	0.308427	0.527022
Phenethylamine	0.313765	0.319831	0.538744
X3.OH.C12.0.carnitine	0.190781	0.32141	0.538744
Creatinine	0.186705	0.327324	0.543482
L-Cystine	-0.221433	0.334645	0.547246
Quinate	0.314853	0.33581	0.547246
Nicotinamide	-0.251912	0.345396	0.557187
Cystine	0.230469	0.348242	0.557187
Glycerate	-0.100596	0.355485	0.563651
Caprylate	-0.192256	0.377623	0.593371
X3.OH.C16.0.carnitine	-3.12251	0.380971	0.593371
Glycine	-0.107767	0.386042	0.595994
10-Hydroxydecanoate	0.145235	0.390405	0.597489
Inosine	-0.170043	0.410355	0.619687
Cholate	-0.204218	0.417045	0.619687
Paraxanthine/Theophylline/Theobromine	-0.418521	0.417723	0.619687
Phosphorylcholine	-0.188025	0.418993	0.619687
L-Tyrosine	-0.0906273	0.426088	0.62041
Hexosamine	0.102483	0.426532	0.62041
Aminobutyrate/Aminoisobutyrate_03	-0.155956	0.462017	0.666517
Orotate	-0.211606	0.475041	0.679734
Glutamine	0.0788638	0.484488	0.68766
Malate	-0.102408	0.503271	0.708605
Tyrosine	-0.0832392	0.515089	0.717262
Aminobutyrate/Aminoisobutyrate_02	-0.0951433	0.51757	0.717262
Uracil	0.127038	0.533158	0.732847
Trigonelline	0.293509	0.538923	0.732847
N-Methyl-2-pyridone-5-carboxamide	0.149612	0.54212	0.732847
C14.0.carnitine	-0.130969	0.547751	0.732847
1-Methyl-L-Histidine	-0.13799	0.549635	0.732847
Leucine	-0.0825855	0.563138	0.745205
5-Hydroxyindoleacetate	0.14411	0.592185	0.77543
Proline	0.0562062	0.596016	0.77543
N-Alpha-Acetyllysine	0.205864	0.599196	0.77543
N-Formylglycine	0.0807137	0.603991	0.77593
C4.0.carnitine	-0.102713	0.609381	0.777182
Theophylline/Paraxanthine/Theobromine	-0.262687	0.614079	0.777539
N-Acetylasparagine	-0.0747028	0.635655	0.799109
Glyoxylate	-0.117411	0.640212	0.79913
Alanine	0.0564472	0.645384	0.799912
N-Acetyltryptophan	0.423261	0.658574	0.810553
Acetyl-L-carnitine	0.0673205	0.664273	0.81189
Asparagine	-0.0594556	0.669275	0.812362
Deoxycarnitine	-0.0722852	0.675618	0.814444
2-Ketobutyrate	0.0588286	0.704779	0.843817
N-Acetylglycine	0.0599478	0.718012	0.849388
Gluconolacton	0.0794215	0.719084	0.849388
Allantoin	0.079005	0.732043	0.853823
5-Hydroxytryptophan	-0.0565226	0.732541	0.853823
Taurine	-0.055594	0.742246	0.859443
Nonanoate	0.0265071	0.75589	0.862528
Phenylpyruvate	-0.0638326	0.757117	0.862528
Gamma-GlutamylThreonine	-0.0197347	0.759612	0.862528
Glycocholate	-0.153024	0.772916	0.872008
Dihydrouracil	0.0699567	0.784087	0.872029
Pseudouridine	0.0556826	0.787455	0.872029
Lysine	0.0369874	0.791215	0.872029
Butyrylcarnitine	-0.0507071	0.792754	0.872029
4-Pyridoxate	-0.0938603	0.804424	0.879371
Aspartate	0.0156155	0.825246	0.896564
Methionine	-0.0325047	0.832312	0.898693
C5.0.carnitine	-0.0401972	0.84036	0.901849
Caffeine	-0.0944288	0.880469	0.929296
1-Methylnicotinamide	0.039904	0.880567	0.929296
Riboflavin	0.0433315	0.886441	0.929296
Hexanoate/Trans-Cyclohexanediol	-0.0127353	0.887055	0.929296
Xanthosine	-0.0304659	0.915753	0.946854
2-Hydroxypyridine/3-hydroxypyridine	0.0398442	0.916596	0.946854
Arginine	0.0141261	0.919955	0.946854
C2.0.carnitine	0.0158347	0.937988	0.959801
3-Aminophenol/2-aminophenol	0.0129062	0.960278	0.975943
Glutarate/Monoethylmalonate	-0.00516017	0.964853	0.975943
Diethanolamine	0.00360139	0.986937	0.988408
2-Deoxy-D-Glucose	0.00459802	0.988408	0.988408
