# Supplementary material for: Circulating N-lactoyl-amino acids and N-formyl-methionine reflect mitochondrial dysfunction and predict mortality in septic shock
Source: Metabolomics. 2024 Mar 6;20(2):36. doi: 10.1007/s11306-024-02089-z (PMC10917846; doi:10.1007/s11306-024-02089-z)
Supplement: Supplementary file 7 — Supplementary file7 (XLSX 19 KB) [file 11306_2024_2089_MOESM7_ESM.xlsx]

## Sheet: SupplementalTable5
Supplemental Table 5. Septic Shock vs. Ambulatory Controls (Adjusted for Age, Sex & Creatinine)
Metabolite	Log2 Fold Change	P-value	Padj
N-Acetylputrescine	1.44464	7.65552e-13	1.34737e-10
2-Hydroxy-4-(Methylthio)Butanoate	1.22091	1.90573e-09	1.67705e-07
1-Pentofuranosyl-2,4(1H,3H)-pyrimidinedione	-1.22071	4.51628e-09	1.99266e-07
3-Methoxy-4-Hydroxymandelate	1.31859	4.52876e-09	1.99266e-07
N-Acetylalanine	0.650865	2.07427e-08	6.74328e-07
4-Coumarate	1.48419	2.30245e-08	6.74328e-07
Lactoyl.Phenylalanine	1.57133	2.68199e-08	6.74328e-07
3-(2-Hydroxyphenyl)Propanoate	1.64229	5.48768e-08	1.20729e-06
Phenylacetate	1.38445	6.33721e-08	1.23928e-06
4-Hydroxyphenyllactic acid	1.21812	1.4777e-07	2.60075e-06
4-Acetamidobutanoic acid	1.08526	2.02938e-07	3.24701e-06
5-Methylcytosine	0.744675	3.40547e-07	4.99468e-06
Pyrrole-2-Carboxylate	-0.982528	4.30477e-07	5.82799e-06
N-Formyl-L-Methionine	0.580599	7.52225e-07	9.45655e-06
Kynurenine	0.766773	1.30507e-06	1.53129e-05
Hydroxyindole acetic acid	0.781418	1.5157e-06	1.66728e-05
Uridine	-0.998947	4.34761e-06	4.50105e-05
O-Acetylserine/N-Acetylserine	0.515103	7.70478e-06	7.53356e-05
Cystathionine	1.52342	8.14054e-06	7.54071e-05
Formiminoglutamic Acid	0.873235	9.65783e-06	8.49889e-05
Phosphorylcholine	-1.10081	1.21408e-05	0.000101752
N-Acetylphenylalanine	0.92312	1.97032e-05	0.000152127
Trigonelline	-1.95019	1.98802e-05	0.000152127
2-Hydroxybutyrate	0.638654	2.16925e-05	0.000159078
Kynurenate	1.16335	2.29149e-05	0.000161321
Lactoyl.Tyrosine	1.06255	2.50829e-05	0.000169792
Serine	-0.532374	2.91109e-05	0.00018976
Lactate	0.592138	3.36167e-05	0.000211305
Glucose	0.404519	3.85935e-05	0.000234223
Ribitol/Xylitol/Arabitol	0.516084	4.66861e-05	0.000273892
N,N-dimethylarginine	0.416859	4.8756e-05	0.000276808
Gluconate	0.546333	6.63001e-05	0.000363828
Nicotinamide	-1.18419	7.03462e-05	0.000363828
Lyxose/Ribose(2)/Arabinose/Xylose	0.732306	7.18386e-05	0.000363828
1-Aminocyclopropanecarboxylate	0.512048	7.23521e-05	0.000363828
Tryptophan	-0.662372	8.16952e-05	0.000399399
Erythritol	0.455618	0.000101488	0.000482751
Hexose(4)	0.390681	0.000129813	0.000601241
5-Hydroxylysine	0.696766	0.000166068	0.000744329
Phenylalanine	0.405146	0.000169166	0.000744329
Ureidopropionate	0.87322	0.000179213	0.000769304
Acetyl-L-methionine	0.833518	0.000203508	0.000852795
Hexose	0.76803	0.000252774	0.00101382
Indole-3-Acetamide	0.708667	0.000253455	0.00101382
N-Acetylneuraminate	0.590874	0.000398729	0.00155947
N-Acetylgalactosamine/N-Acetylmannosamine/N-Acetylglucosamine	0.399357	0.000650302	0.00243971
N-Methylaspartate/Glutamate	-0.628482	0.000651514	0.00243971
Glyoxylate	-0.911703	0.000807619	0.00296127
Valine	-0.438832	0.000968422	0.00346759
Allantoin	-0.37651	0.000995182	0.00346759
N-Acetylcysteine	0.732691	0.00100481	0.00346759
N-Acetylmethionine	0.869193	0.00159487	0.00539802
Citrulline	-0.659173	0.0018448	0.00601719
5-Hydroxyindoleacetate	-0.873367	0.00184618	0.00601719
Chenodeoxycholate/Deoxycholate	-1.07259	0.00197182	0.00630983
Paraxanthine/Theophylline/Theobromine	-1.66996	0.00213028	0.00669518
3-Aminosalicylic acid/3-hydroxyanthranilate	0.694702	0.0023605	0.00722259
Sarcosine	-0.434691	0.00238017	0.00722259
Taurine	-0.553829	0.00251389	0.00749907
Creatine	0.878204	0.00284416	0.00834287
Lauroylcarnitine	-0.734206	0.00373876	0.0106876
N6,N6,N6-Trimethyl-L-lysine	0.44527	0.00376493	0.0106876
Theophylline/Paraxanthine/Theobromine	-1.56476	0.00410973	0.0114811
Quinate	-0.998501	0.00473001	0.0130075
2-Deoxy-D-Glucose	-0.758196	0.00484576	0.0131208
Cortisol	0.846077	0.00497687	0.0132717
5-Hydroxy-DL-tryptophan	-0.513765	0.00516037	0.0135556
Inosine	0.651289	0.00539199	0.0139557
Arginine	-0.381916	0.00590342	0.015058
Lactoyl.Leucine	0.614133	0.00600486	0.0150979
3-Methyl-2-Oxovalerate/Ketoleucine	-0.428471	0.00686083	0.0170071
Glycocholate	1.37851	0.00727808	0.0177909
Riboflavin	0.910159	0.00827636	0.019954
Threonine/Allothreonine/Homoserine	-0.298376	0.0103362	0.0245263
Caprylate	0.45061	0.0104515	0.0245263
Lactoyl.Valine	0.497314	0.0108343	0.02509
5-Hydroxytryptophan	-0.379313	0.0128727	0.0294233
Hexose(2)	0.440494	0.0159634	0.0360199
2-Ketobutyrate	0.360248	0.0179627	0.0400183
Cytosine	-0.546498	0.020671	0.045149
Biotin	0.777976	0.0207788	0.045149
Indole-3-Acetate	-0.477887	0.0234002	0.0502248
2-Hydroxypyridine/3-hydroxypyridine	-1.08172	0.0237677	0.0503006
Leucine	-0.325124	0.0240071	0.0503006
Hexosamine	0.301167	0.0254631	0.0527235
C16.0.Carnitine	-0.387892	0.0280711	0.0574478
N-Acetyltryptophan	1.98264	0.0304614	0.0616231
Glutarate/Monoethylmalonate	0.261508	0.0341917	0.0683834
Decanoate	0.356605	0.0403507	0.0797946
Isoleucine	-0.348726	0.0432772	0.084631
Phenethylamine	-0.668691	0.0486847	0.0941595
3-Aminophenol/2-aminophenol	0.43192	0.0494034	0.0945109
Pipecolate	-0.530151	0.055218	0.104499
N-Methyl-2-pyridone-5-carboxamide	0.404451	0.0623353	0.116713
Caffeine	-1.23369	0.0737621	0.135886
Hippurate	-0.722948	0.0741194	0.135886
Tyrosine	0.218342	0.0791674	0.143644
Aspartate	-0.13788	0.0829715	0.14901
X3.OH.C8.0	0.471844	0.09047	0.160835
Dihydrouracil	-0.416705	0.0943631	0.166079
C5.0.carnitine	-0.345673	0.103704	0.180712
4-Imidazoleacetate	0.186993	0.113185	0.1953
Diethanolamine	-0.252014	0.114371	0.195429
L-Cystine	-0.367223	0.116752	0.19758
Aminobutyrate/Aminoisobutyrate_03	-0.336521	0.119228	0.199849
Ornithine	0.259729	0.120442	0.199979
Lysine	-0.217484	0.123801	0.203635
Phenylpyruvate	0.305568	0.135123	0.220201
N-Acetylasparagine	0.235763	0.1411	0.224532
N-Acetylglycine	-0.253069	0.141462	0.224532
Cholate	-0.353842	0.141608	0.224532
Pantothenate	0.374928	0.143899	0.226127
Pyruvate	0.259799	0.146522	0.228211
Heptanoate	-0.162663	0.154944	0.239211
Deoxycarnitine	0.211074	0.157137	0.240488
Adenine	0.261598	0.161548	0.245108
Glycine	-0.169222	0.165621	0.24914
L-Tyrosine	0.151052	0.168795	0.251763
C2.0.carnitine	0.259515	0.175651	0.259786
Xanthosine	0.351885	0.191769	0.281261
Malate	0.206449	0.224614	0.323447
Pyroglutamate/Oxoproline	0.118611	0.225717	0.323447
X3.OH.C14.0.carnitine	-0.22599	0.226045	0.323447
C4.0.carnitine	0.235477	0.231837	0.329059
X3.OH.C10.0	0.304063	0.253878	0.35746
Alanine	-0.138383	0.261417	0.365154
Hydroxyproline	0.236099	0.27202	0.375784
5-Aminolevulinate/Trans-4-Hydroxy-L-Proline/Cis-4-Hydroxy-D-Proline	0.229151	0.273297	0.375784
C14.0.carnitine	-0.236716	0.281856	0.384548
Benzoate	0.283669	0.285201	0.386118
Xanthurenic acid	-0.237337	0.292343	0.390764
Niacin	-0.15671	0.293073	0.390764
Acetyl-L-carnitine	0.150746	0.309599	0.409695
N-Formylglycine	0.159725	0.355005	0.466275
Butyrylcarnitine	0.178927	0.362314	0.47235
Glycerate	-0.0879764	0.397853	0.514868
3-Hydroxybutyrate/3-Hydroxyisobutyrate	0.307818	0.403269	0.518068
Glutamine	-0.0897681	0.432428	0.551502
1-Methylnicotinamide	0.234024	0.437438	0.553878
Histidine	0.100753	0.465237	0.58487
Betaine	0.0828144	0.478212	0.595119
Urocanate	-0.195492	0.480153	0.595119
1-Methyl-L-Histidine	0.0796451	0.483653	0.595265
Pseudouridine	0.0881834	0.506693	0.619292
Propionylcarnitine	-0.125333	0.513623	0.623432
4-Pyridoxate	-0.203275	0.5219	0.629139
Gamma-GlutamylThreonine	-0.0340213	0.566646	0.678434
Aminobutyrate/Aminoisobutyrate_02	-0.0839882	0.580588	0.690429
10-Hydroxydecanoate	-0.0946043	0.605187	0.714852
Aminobutyrate/Aminoisobutyrate_01	-0.0558171	0.623195	0.728135
Hydroxybenzoate/Salicylate(1)	-0.35641	0.627793	0.728135
X3.OH.C12.0.carnitine	0.0906496	0.628843	0.728135
N-Alpha-Acetyllysine	0.176193	0.657052	0.755825
Argininosuccinic acid	-0.106161	0.673328	0.769518
Hexanoate/Trans-Cyclohexanediol	0.0364901	0.699706	0.794505
Xanthine	0.103242	0.720542	0.812919
C3.0.carnitine	-0.0675471	0.726497	0.814417
Cystine	0.0821618	0.738662	0.819857
Methionine	0.0510521	0.740666	0.819857
Omega-Hydroxydodecanoate/5-hydroxydodecanoic acid/3-hydroxydodecanoic acid	-0.067652	0.754428	0.827177
Proline	-0.0300366	0.756679	0.827177
Asparagine	-0.0424604	0.763395	0.829367
Orotate	0.0701959	0.787414	0.850214
L-Carnitine	-0.0373175	0.824957	0.88532
Nonanoate	0.0161188	0.844507	0.900808
4-Hydroxyphenylacetate/Mandelate(1)	0.0771494	0.854509	0.900829
Gluconolacton	-0.0416594	0.854764	0.900829
Phenol	0.106653	0.873809	0.915419
X3.OH.C16.0.carnitine	-0.531696	0.892607	0.929579
Hypoxanthine	0.0350875	0.913699	0.941531
Dihydroorotate	0.0260695	0.914783	0.941531
X3.OH.C12.0	0.0206901	0.93357	0.954323
Acetoacetate	0.0263745	0.938056	0.954323
Uracil	-0.0108172	0.951101	0.962034
Guanosine	-0.00265602	0.992416	0.998086
