# Supplementary material for: Circulating N-lactoyl-amino acids and N-formyl-methionine reflect mitochondrial dysfunction and predict mortality in septic shock
Source: Metabolomics. 2024 Mar 6;20(2):36. doi: 10.1007/s11306-024-02089-z (PMC10917846; doi:10.1007/s11306-024-02089-z)
Supplement: Supplementary file 8 — Supplementary file8 (XLSX 18 KB) [file 11306_2024_2089_MOESM8_ESM.xlsx]

## Sheet: SupplementalTable6
Supplemental Table 6. Septic Shock vs. Bacteremia without Sepsis (Adjusted for Age, Sex and Creatinine)
Metabolite	Log2 Fold Change	P-value	Padj
3-Methoxy-4-Hydroxymandelate	1.13574	3.43444e-07	6.04462e-05
5-Methylcytosine	0.689452	4.55594e-05	0.00290067
X3.OH.C10.0	1.2239	7.40163e-05	0.00290067
X3.OH.C12.0	1.14938	8.18734e-05	0.00290067
Lactate	0.582629	8.24055e-05	0.00290067
N-Acetylputrescine	0.803226	0.000105381	0.00295473
Lactoyl.Tyrosine	1.00645	0.000119039	0.00295473
Phenylacetate	1.04404	0.00013687	0.00295473
X3.OH.C8.0	1.18707	0.000151094	0.00295473
4-Coumarate	1.06572	0.00019233	0.00319957
Kynurenate	1.04821	0.000206781	0.00319957
N-Formyl-L-Methionine	0.452646	0.000218153	0.00319957
4-Hydroxyphenyllactic acid	0.891876	0.000269847	0.00365332
Lactoyl.Phenylalanine	1.06797	0.000370566	0.00465854
1-Pentofuranosyl-2,4(1H,3H)-pyrimidinedione	-0.763348	0.000412411	0.00483896
Omega-Hydroxydodecanoate/5-hydroxydodecanoic acid/3-hydroxydodecanoic acid	0.773891	0.00124335	0.0133472
X3.OH.C12.0.carnitine	0.675306	0.00132351	0.0133472
Malate	0.587911	0.00140678	0.0133472
Hexose(2)	0.662081	0.00144089	0.0133472
Decanoate	0.596155	0.00261771	0.0220719
Hexose	0.708662	0.00273782	0.0220719
Creatine	0.947295	0.00275899	0.0220719
Uridine	-0.619536	0.00385673	0.0295124
Pyrrole-2-Carboxylate	-0.563309	0.00438751	0.0309095
Lactoyl.Valine	0.57689	0.00439055	0.0309095
Glyoxylate	-0.797978	0.00515713	0.0349098
N-Acetylcysteine	0.766416	0.00578612	0.0377169
Hydroxyindole acetic acid	0.451466	0.00621997	0.039097
Lactoyl.Leucine	0.610458	0.00730701	0.044346
Valine	-0.367149	0.00778303	0.0456604
Kynurenine	0.412843	0.00865194	0.0476347
Gluconolacton	-0.698936	0.00882107	0.0476347
Tryptophan	-0.464912	0.0089315	0.0476347
Histidine	0.411868	0.00926687	0.0479697
L-Cystine	-0.596452	0.0124114	0.0619059
N,N-dimethylarginine	0.2795	0.0126626	0.0619059
Serine	-0.327003	0.0130973	0.0623008
3-Aminosalicylic acid/3-hydroxyanthranilate	0.651721	0.0138132	0.0639768
N-Acetylalanine	0.284427	0.0156126	0.0704569
Isoleucine	-0.43102	0.016981	0.0747164
X3.OH.C16.0.carnitine	9.58339	0.0189111	0.0811794
Dihydrouracil	0.567772	0.0201747	0.0845416
N-Acetylglycine	-0.475112	0.0207592	0.0849677
Leucine	-0.341264	0.0255867	0.102347
Urocanate	0.705269	0.0262881	0.102816
N-Acetyltryptophan	2.06157	0.0282286	0.108005
4-Pyridoxate	-0.791506	0.0335544	0.12565
1-Methylnicotinamide	0.702833	0.0390818	0.141266
4-Acetamidobutanoic acid	0.451137	0.0393298	0.141266
Alanine	0.296665	0.0409091	0.144
Adenine	0.412056	0.0425118	0.146707
Ureidopropionate	0.426297	0.0571706	0.1935
Cortisol	0.571118	0.0600962	0.196402
Niacin	-0.302563	0.0602598	0.196402
N-Methylaspartate/Glutamate	-0.348026	0.0641641	0.205325
Phenol	1.24836	0.0690546	0.217029
Sarcosine	-0.247837	0.0780846	0.241103
2-Hydroxy-4-(Methylthio)Butanoate	0.390251	0.0819303	0.248616
Ribitol/Xylitol/Arabitol	0.231477	0.0898643	0.267291
2-Hydroxybutyrate	0.253408	0.091122	0.267291
N-Methyl-2-pyridone-5-carboxamide	0.449384	0.0927443	0.26759
Propionylcarnitine	-0.32309	0.0959487	0.272193
Phenylpyruvate	-0.41534	0.0983557	0.272193
Tyrosine	0.254998	0.100109	0.272193
Dihydroorotate	-0.385418	0.100526	0.272193
Pantothenate	0.413715	0.102882	0.274351
Phosphorylcholine	-0.382973	0.107902	0.283443
5-Aminolevulinate/Trans-4-Hydroxy-L-Proline/Cis-4-Hydroxy-D-Proline	0.412659	0.112503	0.291185
Arginine	-0.242504	0.119235	0.304135
3-Methyl-2-Oxovalerate/Ketoleucine	-0.2534	0.121811	0.306268
C2.0.carnitine	0.335041	0.123918	0.307176
Uracil	0.281484	0.127349	0.311298
C14.0.carnitine	0.356833	0.132447	0.316919
Caprylate	0.310277	0.13454	0.316919
Hydroxyproline	0.397912	0.135051	0.316919
Hydroxybenzoate/Salicylate(1)	1.069	0.164036	0.379874
Biotin	0.460855	0.178782	0.407423
3-(2-Hydroxyphenyl)Propanoate	0.406446	0.180562	0.407423
Glucose	0.106851	0.187604	0.413383
10-Hydroxydecanoate	0.263236	0.187901	0.413383
Aminobutyrate/Aminoisobutyrate_01	-0.186919	0.1954	0.424572
C5.0.carnitine	-0.284541	0.199889	0.42903
Quinate	-0.393555	0.20557	0.435907
C3.0.carnitine	-0.24767	0.214898	0.450263
Taurine	0.211526	0.22394	0.459504
Phenethylamine	-0.346112	0.224531	0.459504
Acetyl-L-carnitine	0.194179	0.242549	0.490674
Aminobutyrate/Aminoisobutyrate_03	-0.275047	0.248113	0.496225
Trigonelline	-0.56586	0.254562	0.503403
Argininosuccinic acid	0.313234	0.259547	0.506733
Gamma-GlutamylThreonine	-0.0660857	0.268412	0.506733
Aminobutyrate/Aminoisobutyrate_02	-0.172831	0.273084	0.506733
N-Acetylasparagine	0.172771	0.273614	0.506733
N-Acetylphenylalanine	0.251153	0.2751	0.506733
Caffeine	-0.748026	0.281228	0.506733
Aspartate	-0.0756992	0.286871	0.506733
Guanosine	-0.310697	0.291783	0.506733
Pipecolate	-0.295024	0.293725	0.506733
L-Tyrosine	0.138173	0.296569	0.506733
L-Carnitine	-0.186365	0.297644	0.506733
Theophylline/Paraxanthine/Theobromine	-0.577655	0.300394	0.506733
X3.OH.C14.0.carnitine	0.201031	0.300468	0.506733
N-Alpha-Acetyllysine	0.460623	0.301984	0.506733
Xanthosine	0.254081	0.302096	0.506733
Xanthine	0.28851	0.302312	0.506733
Indole-3-Acetate	-0.22265	0.319837	0.516668
Cholate	-0.26071	0.320689	0.516668
Paraxanthine/Theophylline/Theobromine	-0.559197	0.321272	0.516668
3-Hydroxybutyrate/3-Hydroxyisobutyrate	0.371863	0.322331	0.516668
Betaine	0.121982	0.322917	0.516668
5-Hydroxy-DL-tryptophan	-0.180044	0.328322	0.520583
Erythritol	0.142829	0.332584	0.522632
Nonanoate	-0.0773208	0.340912	0.529622
Acetyl-L-methionine	0.214341	0.34305	0.529622
Hexosamine	-0.113681	0.351529	0.533875
O-Acetylserine/N-Acetylserine	0.106426	0.351872	0.533875
Asparagine	0.142244	0.360934	0.542943
Allantoin	0.121715	0.365018	0.544434
Cystine	-0.233466	0.369085	0.545874
Hippurate	0.340562	0.375698	0.551023
4-Imidazoleacetate	0.114565	0.387394	0.562188
Pseudouridine	-0.142135	0.389698	0.562188
5-Hydroxytryptophan	-0.136428	0.396087	0.566758
N6,N6,N6-Trimethyl-L-lysine	0.133831	0.402456	0.568864
1-Aminocyclopropanecarboxylate	0.10335	0.404785	0.568864
2-Hydroxypyridine/3-hydroxypyridine	-0.346816	0.407255	0.568864
Deoxycarnitine	0.130739	0.413425	0.572935
2-Deoxy-D-Glucose	-0.213179	0.417127	0.57355
Orotate	0.21563	0.420721	0.574007
Xanthurenic acid	0.190165	0.436865	0.586005
Glutamine	0.0971462	0.439483	0.586005
Lyxose/Ribose(2)/Arabinose/Xylose	-0.176868	0.439504	0.586005
N-Acetylmethionine	0.190367	0.50829	0.672625
1-Methyl-L-Histidine	0.0814047	0.540645	0.705771
Glycerate	-0.0645974	0.541359	0.705771
Hexanoate/Trans-Cyclohexanediol	0.057542	0.560035	0.724751
Ornithine	-0.0935179	0.565469	0.726442
Diethanolamine	-0.0950791	0.574693	0.732942
Butyrylcarnitine	-0.112708	0.599424	0.758982
Citrulline	-0.112086	0.612095	0.764783
3-Aminophenol/2-aminophenol	-0.118446	0.612696	0.764783
Cystathionine	0.175687	0.618301	0.766345
Pyroglutamate/Oxoproline	0.0513407	0.626785	0.771428
Glycine	0.0636203	0.640332	0.773379
Gluconate	0.0724078	0.640569	0.773379
5-Hydroxylysine	0.100262	0.641553	0.773379
Threonine/Allothreonine/Homoserine	-0.0533685	0.673568	0.806449
Chenodeoxycholate/Deoxycholate	-0.1665	0.687809	0.815554
Nicotinamide	0.118582	0.690441	0.815554
Indole-3-Acetamide	-0.0713398	0.708161	0.825034
N-Formylglycine	0.0694331	0.710548	0.825034
Pyruvate	0.0671384	0.712529	0.825034
4-Hydroxyphenylacetate/Mandelate(1)	0.139755	0.730894	0.83795
5-Hydroxyindoleacetate	-0.0800831	0.733206	0.83795
2-Ketobutyrate	-0.0522713	0.75492	0.8572
Hypoxanthine	0.10264	0.762695	0.857747
C16.0.Carnitine	0.0573551	0.765149	0.857747
Riboflavin	0.0887929	0.790707	0.880788
Glycocholate	-0.137436	0.800016	0.885552
Hexose(4)	0.0208747	0.809796	0.890776
Acetoacetate	0.0858153	0.827429	0.900446
Glutarate/Monoethylmalonate	-0.0251564	0.82882	0.900446
N-Acetylgalactosamine/N-Acetylmannosamine/N-Acetylglucosamine	-0.0216391	0.848817	0.907192
Cytosine	-0.0478566	0.850077	0.907192
Inosine	0.0430521	0.850493	0.907192
Benzoate	0.0447715	0.869222	0.921254
N-Acetylneuraminate	-0.0262891	0.874144	0.921254
C4.0.carnitine	-0.0249191	0.908617	0.951884
Lauroylcarnitine	-0.0238529	0.924633	0.962931
Lysine	0.0107377	0.94612	0.979512
Proline	-0.00581595	0.959559	0.982316
Methionine	-0.00893653	0.959991	0.982316
Heptanoate	0.00306378	0.980096	0.99597
Phenylalanine	-0.00242602	0.984652	0.99597
Formiminoglutamic Acid	-0.00177902	0.992983	0.998657
