# Supplementary material for: Circulating N-lactoyl-amino acids and N-formyl-methionine reflect mitochondrial dysfunction and predict mortality in septic shock
Source: Metabolomics. 2024 Mar 6;20(2):36. doi: 10.1007/s11306-024-02089-z (PMC10917846; doi:10.1007/s11306-024-02089-z)
Supplement: Supplementary file 9 — Supplementary file9 (XLSX 18 KB) [file 11306_2024_2089_MOESM9_ESM.xlsx]

## Sheet: SupplementalTable7
Supplemental Table 7. Septic Shock vs. Cardiogenic Shock (Adjusted for Age, Sex and Creatinine)
Metabolite	Log2 Fold Change	P-value	Padj
Tryptophan	-0.743811	6.627e-06	0.00116635
3-Methoxy-4-Hydroxymandelate	0.846207	3.0347e-05	0.00267053
N-Acetylputrescine	0.67047	8.44568e-05	0.0049548
N-Acetylalanine	0.391018	0.000263094	0.0115762
N-Methylaspartate/Glutamate	-0.675123	0.00049494	0.0174219
Gluconate	0.53921	0.00100584	0.0278502
Lactoyl.Phenylalanine	0.773821	0.00119167	0.0278502
N-Formyl-L-Methionine	0.353403	0.00131951	0.0278502
1-Aminocyclopropanecarboxylate	0.360918	0.0015402	0.0278502
Lactate	0.440936	0.0016482	0.0278502
Aminobutyrate/Aminoisobutyrate_01	-0.37147	0.00174063	0.0278502
N-Acetylcysteine	0.699109	0.00234972	0.0342952
5-Methylcytosine	0.378246	0.00253316	0.0342952
Dihydroorotate	-0.741355	0.00276247	0.0347282
Kynurenate	0.798764	0.00322438	0.0378327
5-Hydroxylysine	0.590394	0.0036226	0.0380592
Acetyl-L-methionine	0.784143	0.00367617	0.0380592
Serine	-0.342871	0.00546137	0.0534
Hydroxybenzoate/Salicylate(1)	-2.03557	0.00807306	0.0747821
Ribitol/Xylitol/Arabitol	0.3088	0.00947228	0.0819861
Cystathionine	0.80106	0.00978243	0.0819861
Ureidopropionate	0.528572	0.0113989	0.0895804
4-Acetamidobutanoic acid	0.517395	0.0117065	0.0895804
Lyxose/Ribose(2)/Arabinose/Xylose	0.454006	0.0131347	0.0932268
Urocanate	0.713668	0.0136637	0.0932268
Hippurate	-0.899394	0.0137721	0.0932268
2-Hydroxy-4-(Methylthio)Butanoate	0.492158	0.0157149	0.102438
Lactoyl.Tyrosine	0.536503	0.0164366	0.102808
3-(2-Hydroxyphenyl)Propanoate	0.596333	0.0169399	0.102808
Uridine	-0.518868	0.0179823	0.105496
Pyrrole-2-Carboxylate	-0.474252	0.0207635	0.116305
2-Hydroxybutyrate	0.335195	0.0211464	0.116305
Phenol	-1.65483	0.0224705	0.119843
O-Acetylserine/N-Acetylserine	0.246836	0.0265479	0.137425
Citrulline	-0.462036	0.027667	0.139126
C16.0.Carnitine	-0.366077	0.0335637	0.163615
Phenylacetate	0.501085	0.0343963	0.163615
1-Methyl-L-Histidine	-0.315783	0.0365706	0.16583
N-Acetylmethionine	0.633524	0.0372994	0.16583
5-Hydroxy-DL-tryptophan	-0.383009	0.0376887	0.16583
4-Hydroxyphenyllactic acid	0.445107	0.0394507	0.169349
C3.0.carnitine	-0.418767	0.0456444	0.1799
Indole-3-Acetate	-0.424104	0.0457066	0.1799
N-Acetylphenylalanine	0.410141	0.0460009	0.1799
Sarcosine	-0.273217	0.0467882	0.1799
Indole-3-Acetamide	0.365076	0.0470192	0.1799
Biotin	0.699361	0.0491427	0.181918
4-Coumarate	0.463668	0.049614	0.181918
Phenylalanine	0.203081	0.0515899	0.184805
Hydroxyproline	0.420931	0.0525013	0.184805
Niacin	0.335645	0.0571889	0.195708
X3.OH.C10.0	0.551626	0.0578229	0.195708
4-Imidazoleacetate	-0.251788	0.0690882	0.226002
Pyroglutamate/Oxoproline	0.179719	0.0693416	0.226002
Propionylcarnitine	-0.376071	0.0729234	0.233355
X3.OH.C12.0	0.487392	0.0774753	0.23604
Lactoyl.Valine	0.309506	0.0777619	0.23604
Hexose	0.338604	0.0777859	0.23604
N-Acetylneuraminate	0.302736	0.0805577	0.239995
Histidine	0.248195	0.0841406	0.239995
3-Hydroxybutyrate/3-Hydroxyisobutyrate	0.609338	0.0842649	0.239995
3-Methyl-2-Oxovalerate/Ketoleucine	-0.278201	0.085623	0.239995
Benzoate	-0.499534	0.0859074	0.239995
Hexose(4)	0.15832	0.0922447	0.253673
Hypoxanthine	-0.511636	0.0964308	0.257767
Betaine	0.193706	0.0966626	0.257767
N,N-dimethylarginine	0.165843	0.10156	0.266784
Pyruvate	0.281932	0.105298	0.272535
Hexose(2)	0.290702	0.111054	0.283267
Pantothenate	0.334125	0.121049	0.300668
Argininosuccinic acid	0.377217	0.12289	0.300668
X3.OH.C8.0	0.451155	0.125128	0.300668
Lactoyl.Leucine	0.301963	0.126665	0.300668
Chenodeoxycholate/Deoxycholate	-0.545816	0.126964	0.300668
Omega-Hydroxydodecanoate/5-hydroxydodecanoic acid/3-hydroxydodecanoic acid	0.354428	0.128126	0.300668
4-Hydroxyphenylacetate/Mandelate(1)	-0.537893	0.130611	0.300884
Adenine	0.281938	0.131637	0.300884
Lauroylcarnitine	-0.338516	0.143049	0.322778
L-Carnitine	-0.26855	0.147034	0.326859
5-Aminolevulinate/Trans-4-Hydroxy-L-Proline/Cis-4-Hydroxy-D-Proline	0.30163	0.148572	0.326859
Orotate	-0.369483	0.151185	0.3285
N6,N6,N6-Trimethyl-L-lysine	0.21529	0.153973	0.330478
N-Acetylgalactosamine/N-Acetylmannosamine/N-Acetylglucosamine	0.144373	0.162428	0.336651
Threonine/Allothreonine/Homoserine	-0.16893	0.162488	0.336651
X3.OH.C14.0.carnitine	-0.248252	0.162587	0.336651
Kynurenine	0.206683	0.166116	0.339959
Erythritol	0.15664	0.175084	0.354193
Pipecolate	-0.434653	0.178029	0.356058
Xanthurenic acid	0.314618	0.184434	0.364724
1-Pentofuranosyl-2,4(1H,3H)-pyrimidinedione	-0.255583	0.190147	0.365442
Heptanoate	0.15231	0.191313	0.365442
Creatine	0.40616	0.192926	0.365442
Cortisol	0.366262	0.193103	0.365442
Xanthine	-0.374624	0.202449	0.379053
Valine	-0.168885	0.206329	0.380057
Decanoate	0.2069	0.207304	0.380057
Isoleucine	-0.199814	0.228689	0.412897
Hydroxyindole acetic acid	0.185494	0.229909	0.412897
Ornithine	0.197276	0.254708	0.452814
Cholate	-0.276268	0.261853	0.460861
Glycine	-0.12957	0.288855	0.503351
Phosphorylcholine	-0.24088	0.297002	0.51241
L-Cystine	-0.241351	0.299877	0.51241
5-Hydroxytryptophan	-0.144711	0.305474	0.516956
Deoxycarnitine	-0.15288	0.322684	0.54088
Nicotinamide	-0.26498	0.329969	0.547874
Diethanolamine	-0.15154	0.339094	0.553503
Malate	-0.142193	0.33965	0.553503
Allantoin	-0.116194	0.350024	0.565176
2-Deoxy-D-Glucose	-0.214761	0.358633	0.573812
Aminobutyrate/Aminoisobutyrate_03	-0.189763	0.37275	0.584895
Hexosamine	0.114349	0.372853	0.584895
Glucose	0.075546	0.375529	0.584895
4-Pyridoxate	-0.285467	0.395019	0.607526
C14.0.carnitine	-0.182517	0.396963	0.607526
X3.OH.C16.0.carnitine	-3.0052	0.410679	0.621201
Paraxanthine/Theophylline/Theobromine	-0.432934	0.412957	0.621201
Guanosine	-0.213872	0.425299	0.634344
Caprylate	-0.174127	0.429939	0.635877
Cystine	0.189509	0.441876	0.648085
Glycerate	-0.0796263	0.449579	0.649855
Acetoacetate	0.250962	0.450735	0.649855
3-Aminosalicylic acid/3-hydroxyanthranilate	0.141547	0.45416	0.649855
L-Tyrosine	-0.0820207	0.466078	0.66153
C4.0.carnitine	-0.143123	0.474316	0.667837
X3.OH.C12.0.carnitine	0.128831	0.483994	0.676055
10-Hydroxydecanoate	0.116544	0.488229	0.676601
Pseudouridine	-0.0945872	0.508805	0.699607
Inosine	-0.134461	0.514657	0.702168
Xanthosine	-0.163904	0.529797	0.710455
Cytosine	0.142262	0.531455	0.710455
Phenethylamine	0.18181	0.532982	0.710455
Tyrosine	-0.0788197	0.536878	0.710455
N-Acetylasparagine	-0.0950061	0.54689	0.717837
Glutamine	0.066243	0.550614	0.717837
Gluconolacton	0.128648	0.556985	0.719394
Quinate	0.175753	0.559983	0.719394
Formiminoglutamic Acid	0.104358	0.566808	0.722886
Theophylline/Paraxanthine/Theobromine	-0.292081	0.583569	0.733967
N-Formylglycine	0.0858358	0.583985	0.733967
Leucine	-0.0776504	0.588008	0.733967
Aminobutyrate/Aminoisobutyrate_02	-0.0768896	0.599866	0.743496
Lysine	0.069425	0.610574	0.749384
Asparagine	-0.0703975	0.613133	0.749384
Alanine	0.060495	0.620536	0.750382
Proline	0.0514273	0.622476	0.750382
Taurine	-0.0775864	0.646969	0.774603
Butyrylcarnitine	-0.0864477	0.6532	0.776778
Glyoxylate	-0.104084	0.68377	0.807675
N-Alpha-Acetyllysine	0.145766	0.712616	0.836136
2-Ketobutyrate	0.0535516	0.731967	0.843909
Arginine	0.0466453	0.733836	0.843909
C5.0.carnitine	-0.0677836	0.735457	0.843909
3-Aminophenol/2-aminophenol	-0.0820847	0.738421	0.843909
Glycocholate	-0.169561	0.754809	0.857074
N-Acetyltryptophan	0.284761	0.769415	0.868058
Caffeine	-0.182271	0.77489	0.868666
2-Hydroxypyridine/3-hydroxypyridine	0.0970034	0.800991	0.892243
C2.0.carnitine	-0.0445537	0.821314	0.909128
Methionine	-0.0333852	0.829058	0.911919
Glutarate/Monoethylmalonate	0.0235755	0.834198	0.911919
Hexanoate/Trans-Cyclohexanediol	-0.0156407	0.857273	0.92203
Acetyl-L-carnitine	0.0268356	0.858583	0.92203
5-Hydroxyindoleacetate	-0.0360375	0.859164	0.92203
Nonanoate	0.0130813	0.871774	0.929893
Trigonelline	0.064587	0.88026	0.933288
Uracil	0.0254642	0.886697	0.934483
Gamma-GlutamylThreonine	-0.00459029	0.935784	0.980345
Aspartate	0.00418792	0.948696	0.982586
Riboflavin	-0.0186367	0.950998	0.982586
N-Acetylglycine	0.00905493	0.954671	0.982586
Dihydrouracil	0.00341952	0.989134	1
N-Methyl-2-pyridone-5-carboxamide	0.00104717	0.995784	1
1-Methylnicotinamide	0.000579306	0.998274	1
Phenylpyruvate	-0.000155887	0.999376	1
